# Supplementary material for: SYNE1 Exonic Variant rs9479297 Contributes to Concurrent Hepatocellular and Transitional Cell Carcinoma Double Primary Cancer
Source: Biomedicines. 2021 Dec 2;9(12):1819. doi: 10.3390/biomedicines9121819 (PMC8698502; doi:10.3390/biomedicines9121819)
Supplement: Supplementary file 1 [file biomedicines-09-01819-s001.zip]

Archive with 1 entries (1 files):
- biomedicines-1493703-supplementary.pdf
